# Supplementary material for: MCL1 Inhibition Overcomes the Aggressiveness Features of Triple-Negative Breast Cancer MDA-MB-231 Cells
Source: Int J Mol Sci. 2023 Jul 6;24(13):11149. doi: 10.3390/ijms241311149 (PMC10342057; doi:10.3390/ijms241311149)
Supplement: Supplementary file 1 [file ijms-24-11149-s001.zip]

Archive with 5 entries (5 files):
- Figure S1.tif
- Figure S2.tif
- Supplementary Materials-Captions.pdf
- Table S1.tif
- Table S2.tif
